# Supplementary material for: SA3C-ID: a novel network intrusion detection model using feature selection and adversarial training
Source: PeerJ Comput Sci. 2025 Jul 31;11:e3089. doi: 10.7717/peerj-cs.3089 (PMC12453758; doi:10.7717/peerj-cs.3089)
Supplement: Supplemental Information 1 [file peerj-cs-11-3089-s001.zip]

Archive with 6 entries (5 files):
- rawdata.xlsx
- SA3C-ID/
- SA3C-ID/PigeonClass.py
- SA3C-ID/preandfunc.py
- SA3C-ID/SA3C-ID.py
- SA3C-ID/SABPIOFeatureSelect.py
