# Supplementary material for: SA3C-ID: a novel network intrusion detection model using feature selection and adversarial training
Source: PeerJ Comput Sci. 2025 Jul 31;11:e3089. doi: 10.7717/peerj-cs.3089 (PMC12453758; doi:10.7717/peerj-cs.3089)
Supplement: Supplemental Information 1 [file peerj-cs-11-3089-s001.zip › SA3C-ID/PigeonClass.py]

import random as rand
from math import exp
from preandfunc import R, L, U, calc_fitness, get_attr, get_select, get_number_of_inputs
import numpy

# This function is used as a comparator for sorting pigeons based on their fitness
def comparator(pigeon):
    return pigeon.fitness()

# This function calculates the cosine similarity between two vectors gx and x
def cos_sim(gx, x):
    na = numpy.linalg.norm(gx)
    nb = numpy.linalg.norm(x)
    if na == 0 and nb == 0:
        return 1
    if na == 0:
        return 0
    if nb == 0:
        return 0
    d = numpy.dot(gx, x)
    return d / (na * nb)

# This function calculates the Pearson correlation coefficient between two vectors x and y
def pearson_sim(x, y):
    mean_x = numpy.mean(x)
    mean_y = numpy.mean(y)

    cov = numpy.sum((x - mean_x) * (y - mean_y))
    var_x = numpy.sum((x - mean_x) ** 2)
    var_y = numpy.sum((y - mean_y) ** 2)

    corr = cov / (numpy.sqrt(var_x) * numpy.sqrt(var_y))

    return corr

# This function calculates the Jaccard similarity between two vectors x and y
def jaccard_sim(x, y):
    s_x = get_select(x)
    s_y = get_select(y)
    set_x = set(s_x)
    set_y = set(s_y)
    intersection = set_x.intersection(set_y)
    union = set_x.union(set_y)
    return len(intersection) / len(union)

class Pigeon:

    def __init__(self, random=False):
        if random:
            self.__x = [rand.uniform(L, U)
                        for _ in range(0, get_number_of_inputs())]
            self.__v = [rand.uniform(0, 1)
                        for _ in range(0, get_number_of_inputs())]
        else:
            self.__x = [.0] * get_number_of_inputs()
            self.__v = [.0] * get_number_of_inputs()
        self.__fitness = None
        self.tpr = .0
        self.fpr = .0

    def update_velocity_and_path(self, pg, t):
        self.__v = [(vi * exp(-R * t) + rand.uniform(0, 1) * (pg.__x[i] - self.__x[i])) for i, vi in
                    enumerate(self.__v)]
        self.__x = [xi + self.__v[i] for i, xi in enumerate(self.__x)]
        self.__fitness = None
        return self

    def mutate(self, prop):
        self.__x = [self.__x[i] if prop <= rand.uniform(0, 1) else self.__x[i] + R * rand.uniform(-1, 1)
                    for i in range(0, get_number_of_inputs())]
        self.__fitness = None
        return self

    @staticmethod
    def desirable_destination_center(pop, np):
        pop.sort(key=comparator)
        n = len(pop[0].__x)
        xc = [.0] * n
        xf = [.0] * n
        f = 0
        for i in range(0, np):
            fi = pop[i].fitness()
            f += fi
            for j in range(0, n):
                xf[j] += pop[i].__x[j] * fi
        for c in range(0, n):
            xc[c] = xf[c] / (np * f)
        return xc

    def update_path(self, xc):
        self.__x = [(xi + rand.uniform(0, 1) * (xc[i] - xi))
                    for i, xi in enumerate(self.__x)]
        self.__fitness = None

    def fitness(self):
        if not self.__fitness:
            self.tpr, self.fpr, n = calc_fitness(self.__x)
            if n == 0:
                return float("inf")
            a = 1.0 / (self.tpr * 100)
            b = self.fpr * 100
            self.__fitness = n + a + b
        return self.__fitness

    def __get_id(self):
        return "-".join(map(str, self.__x))

    def __str__(self):
        return "[" + ", ".join(format(x, "6.6f") for x in self.__x) + "] " + str(self.fitness())

    def __hash__(self):
        return hash(self.__get_id())

    def __eq__(self, other):
        return isinstance(other, Pigeon) and self.__get_id() == other.__get_id()

    def attr(self):
        return get_attr(self.__x)

    def x(self):
        return self.__x

class CompositePigeon:

    # Initialize a CompositePigeon object
    def __init__(self, random=False):
        if random:
            self.__x = [rand.getrandbits(1)
                        for _ in range(0, get_number_of_inputs())]
        else:
            self.__x = [0] * get_number_of_inputs()
        self.__fitness = None
        self.tpr = .0
        self.fpr = .0

    # Update the velocity and path of the composite pigeon
    def update_velocity_and_path(self, pg, t):
        v = numpy.tanh(0.1 * pearson_sim(pg.__x, self.__x)+0.3 * jaccard_sim(pg.__x,
                                                                             self.__x) + 0.6 * (cos_sim(pg.__x, self.__x)*2-1))

        if v < 0:
            self.__x = [-self.__x[i] for i in range(0, get_number_of_inputs())]

        self.__x = [pg.__x[i] if numpy.abs(v) < rand.uniform(
            0, 1) else self.__x[i] for i in range(0, get_number_of_inputs())]

        self.__fitness = None
        return self

    # Calculate the desirable destination center for a population of composite pigeons
    @staticmethod
    def desirable_destination_center(pop, np):
        pop.sort(key=comparator)
        n = len(pop[0].__x)
        xc = [.0] * n
        for i in range(0, np):
            for j in range(0, n):
                xc[j] += pop[i].__x[j]
        for j in range(0, n):
            xc[j] = xc[j] / n
        return xc

    # Update the path of the composite pigeon towards the desirable destination center
    def update_path(self, xc):
        self.__x = [self.__x[i] if xc[i] > rand.uniform(0, 1) else (1 - self.__x[i]) for i in
                    range(0, get_number_of_inputs())]
        self.__fitness = None

    # Calculate the fitness of the composite pigeon
    def fitness(self):
        if not self.__fitness:
            self.tpr, self.fpr, n = calc_fitness(self.__x)
            if n == 0:
                return float("inf")

            self.__fitness = (1 + 0.0075 * n) / (self.tpr + 1 - self.fpr)
        else:
            self.tpr, self.fpr, n = calc_fitness(self.__x)
            if n == 0:
                return float("inf")

            self.__fitness = (1 + 0.0075 * n) / (self.tpr + 1 - self.fpr)
        return self.__fitness

    # Mutate the position of the composite pigeon with a given probability
    def mutate(self, prop):
        self.__x = [self.__x[i] if prop <= rand.uniform(0, 1) else 1 - self.__x[i]
                    for i in range(0, get_number_of_inputs())]
        self.__fitness = None
        return self

    def __get_id(self):
        return "-".join(map(str, self.__x))

    def __str__(self):
        return "[" + ", ".join(format(x, "6.6f") for x in self.__x) + "] " + str(self.fitness())

    def __hash__(self):
        return hash(self.__get_id())

    def __eq__(self, other):
        return isinstance(other, CompositePigeon) and self.__get_id() == other.__get_id()

    def attr(self):
        return get_attr(self.__x)

    def x(self):
        return self.__x

    # Update one element of the position to zero
    def update_one_x_to_zero(self, index):
        self.__x[index] = 0

    # Update one element of the position
    def update_one_x(self, index):
        self.__x[index] = -(self.__x[index]-1)

    def __lt__(self, other):
        if self.__fitness < other.__fitness:
            return True
        else:
            return False
