# Supplementary material for: SA3C-ID: a novel network intrusion detection model using feature selection and adversarial training
Source: PeerJ Comput Sci. 2025 Jul 31;11:e3089. doi: 10.7717/peerj-cs.3089 (PMC12453758; doi:10.7717/peerj-cs.3089)
Supplement: Supplemental Information 1 [file peerj-cs-11-3089-s001.zip › SA3C-ID/preandfunc.py]

import pandas as pd
from sklearn.tree import DecisionTreeClassifier
from sklearn.ensemble import RandomForestClassifier
from sklearn.metrics import recall_score, accuracy_score, f1_score, precision_score
import time

classifier = DecisionTreeClassifier()
classifier2 = RandomForestClassifier(n_estimators=5)


R = 0.09
np = 64
number_of_iterations = 100
U = 1
L = 0

# Simulated annealing parameters
initial_temperature = 1000  
stopping_temperature = 1  
annealing_iterations = 100  


def get_number_of_inputs():
    global number_of_inputs
    return number_of_inputs

# This function is used for data initialization according to the dataset type
def initialization(dataset_type):
    global data_train, data_test, target_train, target_test, number_of_inputs
    
    if dataset_type == 1:
        training_file_name = 'data/NSLKDD/train_normalized.csv'
        testing_file_name = 'data/NSLKDD/test_normalized.csv'
    elif dataset_type == 2:
        training_file_name = 'data/UNSW/train_normalized.csv'
        testing_file_name = 'data/UNSW/test_normalized.csv'
    elif dataset_type == 3:
        training_file_name = 'data/CICIDS/train_normalized.csv'
        testing_file_name = 'data/CICIDS/test_normalized.csv'

    train_set = pd.read_csv(training_file_name)
    test_set = pd.read_csv(testing_file_name)

    number_of_inputs = len(train_set.columns) - 1

    data_train = train_set.iloc[:, :number_of_inputs]
    target_train = train_set.iloc[:, number_of_inputs]

    data_test = test_set.iloc[:, :number_of_inputs]
    target_test = test_set.iloc[:, number_of_inputs]

# This function is used to get the indices where the value in px is greater than or equal to 0.5
def get_select(px):
    select = []
    for i, xi in enumerate(px):
        if xi >= .5:
            select.append(i)
    return select

# This function is used to calculate the fitness value
def calc_fitness(px):
    select = []
    for i, xi in enumerate(px):
        if xi >= .5:
            select.append(i)
    if len(select) == 0:
        return 0, 1, 0

    td = data_train.iloc[:, select]
    dt = data_test.iloc[:, select]

    # classifier = GaussianNB()
    # classifier = RandomForestClassifier(n_estimators=10)

    pred = classifier.fit(td, target_train).predict(dt)
    r = recall_score(target_test, pred, average=None)
    return r[0], (1 - r[1]), len(select)

# This function is used to calculate the accuracy, f-score and precision
def acc__f_score(px):
    select = []
    for i, xi in enumerate(px):
        if xi >= .5:
            select.append(i)
    if len(select) == 0:
        return 0, 1, 0

    td = data_train.iloc[:, select]
    dt = data_test.iloc[:, select]

    classifier.fit(td, target_train)

    pred = classifier.predict(dt)
    acc = accuracy_score(target_test, pred)
    f_score = f1_score(target_test, pred, average='macro')
    precision = precision_score(target_test, pred)

    # print('trainTime:'+str(time_elapsed_train)+'\ttestTime:'+str(time_elapsed_test))
    return acc, f_score, precision

# This function is used to get the indices where the value in px is greater than or equal to 0.5
def get_attr(px):
    select = []
    for i, xi in enumerate(px):
        if xi >= .5:
            select.append(i)
    return select
# x = kddcup.iloc[:, :41]
# return x.columns
