# Supplementary material for: SA3C-ID: a novel network intrusion detection model using feature selection and adversarial training
Source: PeerJ Comput Sci. 2025 Jul 31;11:e3089. doi: 10.7717/peerj-cs.3089 (PMC12453758; doi:10.7717/peerj-cs.3089)
Supplement: Supplemental Information 1 [file peerj-cs-11-3089-s001.zip › SA3C-ID/SA3C-ID.py]

import csv
import numpy as np
import pandas as pd
import tensorflow as tf
import keras.api._v2.keras as keras
from keras.models import Sequential, Model
from keras.layers import Input, Dense
from keras import optimizers
from keras import backend as K
import json
from sklearn.utils import shuffle
import os
import time
from keras.models import model_from_json
import matplotlib.pyplot as plt
from sklearn.metrics import f1_score, accuracy_score, precision_score, recall_score
import itertools
from sklearn.metrics import confusion_matrix
import gc

from keras_flops import get_flops
import threading
import multiprocessing
import heapq
import copy
from sklearn.metrics import roc_curve, auc

from preandfunc import initialization
from SABPIOFeatureSelect import SABPIO

MS = 100
NE = 100
IE = 100
expFlag = True

class data_cls:

    def __init__(
        self,
        train_test,
        train_path="datasets/train.csv",
        test_path="datasets/test.csv",
        formated_train_path="formated_train.data",
        formated_test_path="formated_test.data",
        **kwargs
    ):
        self.index = 0
        self.loaded = False
        self.train_test = train_test
        self.train_path = train_path
        self.test_path = test_path
        self.formated_dir = "datasets/formated/"
        self.formated_train_path = self.formated_dir + formated_train_path
        self.formated_test_path = self.formated_dir + formated_test_path

        if not os.path.exists(self.formated_dir):
            os.makedirs(self.formated_dir)

        self.attack_map = kwargs.get("attack_map", {})
        self.all_attack_names = list(self.attack_map.keys())
        self.attack_types = kwargs.get("attack_types", {})
        self.attack_names = []
        self.col_names = kwargs.get("col_names", {})
        self.dataset_type = kwargs.get("dataset_type", {})

        self.format_data()

    def format_data(self):
        formated = os.path.exists(self.formated_train_path) and os.path.exists(
            self.formated_test_path
        )

        if not formated:
            self.df = pd.read_csv(
                self.train_path, sep=",", names=self.col_names, index_col=False
            )

            data2 = pd.read_csv(
                self.test_path, sep=",", names=self.col_names, index_col=False
            )

            train_indx = self.df.shape[0]
            self.df = pd.concat([self.df, data2])

            if self.dataset_type == 1:
                if "dificulty" in data2:
                    del data2["dificulty"]
                if "dificulty" in self.df.columns:
                    self.df.drop("dificulty", axis=1, inplace=True)

                initialization(self.dataset_type)
                
                select = SABPIO()  

                self.df = self.df.iloc[:, select]

                if "protocol_type" in self.df.columns:
                    self.df = pd.concat(
                        [
                            self.df.drop("protocol_type", axis=1),
                            pd.get_dummies(self.df["protocol_type"], dtype=float),
                        ],
                        axis=1,
                    )
                if "service" in self.df.columns:
                    self.df = pd.concat(
                        [
                            self.df.drop("service", axis=1),
                            pd.get_dummies(self.df["service"], dtype=float),
                        ],
                        axis=1,
                    )
                if "flag" in self.df.columns:
                    self.df = pd.concat(
                        [
                            self.df.drop("flag", axis=1),
                            pd.get_dummies(self.df["flag"], dtype=float),
                        ],
                        axis=1,
                    )

                if "su_attempted" in self.df.columns:
                    self.df["su_attempted"] = self.df["su_attempted"].replace(2.0, 0.0)

                self.df = pd.concat(
                    [
                        self.df.drop("labels", axis=1),
                        pd.get_dummies(self.df["labels"], dtype=float),
                    ],
                    axis=1,
                )
            elif self.dataset_type == 2:
                if "label" in data2:
                    del data2["label"]
                if "label" in self.df.columns:
                    self.df.drop("label", axis=1, inplace=True)

                initialization(self.dataset_type)
                
                select = SABPIO()  

                self.df = self.df.iloc[:, select]

                if "proto" in self.df.columns:
                    self.df = pd.concat(
                        [
                            self.df.drop("proto", axis=1),
                            pd.get_dummies(self.df["proto"], dtype=float),
                        ],
                        axis=1,
                    )
                if "service" in self.df.columns:
                    self.df = pd.concat(
                        [
                            self.df.drop("service", axis=1),
                            pd.get_dummies(self.df["service"], dtype=float),
                        ],
                        axis=1,
                    )
                if "state" in self.df.columns:
                    self.df = pd.concat(
                        [
                            self.df.drop("state", axis=1),
                            pd.get_dummies(self.df["state"], dtype=float),
                        ],
                        axis=1,
                    )

                self.df = pd.concat(
                    [
                        self.df.drop("attack_cat", axis=1),
                        pd.get_dummies(self.df["attack_cat"], dtype=float),
                    ],
                    axis=1,
                )
            elif self.dataset_type == 3:
                if "Label" in self.df.columns:
                    self.df.drop("Label", axis=1, inplace=True)

                initialization(self.dataset_type)
                
                select = SABPIO()  
                
                self.df = self.df.iloc[:, select]

                categorical_columns = ["Protocol"]  
                for col in categorical_columns:
                    if col in self.df.columns:
                        self.df = pd.concat(
                            [
                                self.df.drop(col, axis=1),
                                pd.get_dummies(self.df[col], dtype=float),
                            ],
                            axis=1,
                        )

            numerical_cols = self.df.select_dtypes(include=["float64", "int64"]).columns
            self.df[numerical_cols] = self.df[numerical_cols].apply(
                lambda x: (x - x.min()) / (x.max() - x.min())
            )

            test_df = self.df.iloc[train_indx:]
            test_df = shuffle(test_df, random_state=np.random.randint(0, 100))
            self.df = self.df[:train_indx]
            self.df = shuffle(self.df, random_state=np.random.randint(0, 100))
            test_df.to_csv(self.formated_test_path, sep=",", index=False)
            self.df.to_csv(self.formated_train_path, sep=",", index=False)

            for att in self.attack_map:
                if att in self.df.columns:
                    if np.sum(self.df[att].values) > 1:
                        self.attack_names.append(att)

    def get_shape(self):
        if self.loaded is False:
            self._load_df()

        self.data_shape = self.df.shape
        return self.data_shape

    """ Get n-rows from loaded data 
        The dataset must be loaded in RAM
    """

    def get_batch(self, batch_size=100):
        if self.loaded is False:
            self._load_df()

        indexes = list(range(self.index, self.index + batch_size))
        if max(indexes) > self.data_shape[0] - 1:
            dif = max(indexes) - self.data_shape[0]
            indexes[len(indexes) - dif - 1 : len(indexes)] = list(range(dif + 1))
            self.index = batch_size - dif
            batch = self.df.iloc[indexes]
        else:
            batch = self.df.iloc[indexes]
            self.index += batch_size

        labels = batch[self.attack_names]

        batch = batch.drop(self.all_attack_names, axis=1)

        return batch, labels

    def get_full(self):
        if self.loaded is False:
            self._load_df()

        labels = self.df[self.attack_names]

        batch = self.df.drop(self.all_attack_names, axis=1)

        return batch, labels

    def _load_df(self):
        if self.train_test == "train":
            self.df = pd.read_csv(
                self.formated_train_path, sep=",")
        else:
            self.df = pd.read_csv(self.formated_test_path, sep=",")
        self.index = np.random.randint(0, self.df.shape[0] - 1, dtype=np.int32)
        self.loaded = True
        for att in self.attack_map:
            if att in self.df.columns:
                if np.sum(self.df[att].values) > 1:
                    self.attack_names.append(att)


class SA3CNetwork:
    """
    SA3C Network
    Represents the global model for the table
    """

    def __init__(
        self,
        obs_size,
        num_actions,
        hidden_size=100,
        hidden_layers=1,
        learning_rate=0.2,
        net_name="qv",
    ):
        """
        Initialize the network with the provided shape
        """
        self.net_name = net_name
        self.obs_size = obs_size
        self.num_actions = num_actions

        self.model = Sequential()
        self.model.add(Dense(hidden_size, input_shape=(obs_size,), activation="relu"))
        for layers in range(hidden_layers):
            self.model.add(Dense(hidden_size, activation="relu"))
        if self.net_name == "actor":
            self.model.add(Dense(num_actions, activation="softmax"))
        else:
            self.model.add(Dense(num_actions))

        optimizer = optimizers.Adam(0.00025)

        if self.net_name == "actor":
            self.model.compile(loss=SA3C_loss, optimizer=optimizer)
        else:
            self.model.compile(loss=tf.keras.losses.mse, optimizer=optimizer)

    def predict(self, state, batch_size=1):
        """
        Predicts action values.
        """
        return self.model.predict(state, batch_size=batch_size)

    def update(self, states, action_targets, value_targets):
        """
        Updates the actor-critic network with the targets.

        Args:
        states: Target states
        action_targets: One-hot encoded true actions
        value_targets: Target values

        Returns:
        The calculated loss on the batch.
        """
        targets = [action_targets, value_targets]

        loss = self.model.train_on_batch(states, targets)

        return loss

    def copy_model(model):
        """Returns a copy of a keras model."""
        model.save("tmp_model")
        return tf.keras.models.load_model("tmp_model")


def SA3C_loss(y_true, y_pred):
    """y_true 是 Q(*, action_n), y_pred 是 pi(*, action_n)"""
    qs = 0.2 * tf.math.xlogy(y_pred, y_pred) - y_pred * y_true
    return tf.reduce_sum(qs, axis=-1)


class ReplayMemory(object):
    """Implements basic replay memory"""

    def __init__(
        self,
        observation_size,
        max_size,
        alpha=0.6,
        beta_start=0.4,
        beta_end=1.0,
        beta_increment_per_sampling=1e-4,
    ):
        self.observation_size = observation_size
        self.max_size = max_size
        self.num_stored = 0
        self.alpha = alpha 
        self.beta = beta_start  
        self.beta_increment_per_sampling = beta_increment_per_sampling
        self.beta_end = beta_end

        self.samples = {
            "obs": np.zeros((self.max_size, self.observation_size), dtype=np.float32),
            "action": np.zeros((self.max_size, 1), dtype=np.int16),
            "reward": np.zeros((self.max_size, 1), dtype=np.float32),
            "terminal": np.zeros((self.max_size, 1), dtype=np.int16),
        }

        self.priorities = np.zeros(self.max_size, dtype=np.float32)
        self.priority_queue = []  

    def observe(self, state, action, reward, done):
        if self.num_stored < self.max_size:
            index = self.num_stored
            self._store_transition(index, state, action, reward, done, max_priority=1.0)
            heapq.heappush(self.priority_queue, (-1.0, index))  
            self.num_stored += 1
        else:
            min_priority_idx = self.priority_queue[0][1]
            self._update_transition(min_priority_idx, state, action, reward, done)
            heapq.heapreplace(
                self.priority_queue, (-1.0, min_priority_idx)
            )  

    def update_priority(self, index, new_priority):
        for i, new_p in zip(index, new_priority):
            if 0 <= i < self.num_stored:
                old_priority = self.priorities[i]
                self.priorities[i] = new_p
                for j, (p, idx) in enumerate(self.priority_queue):
                    if idx == i:
                        heapq.heapreplace(self.priority_queue, (-new_p, i))
                        break

    def _store_transition(self, index, state, action, reward, done, max_priority):
        self.samples["obs"][index, :] = state
        self.samples["action"][index, :] = action
        self.samples["reward"][index, :] = reward
        self.samples["terminal"][index, :] = done
        self.priorities[index] = max_priority  

    def _update_transition(self, index, state, action, reward, done):
        self.samples["obs"][index, :] = state
        self.samples["action"][index, :] = action
        self.samples["reward"][index, :] = reward
        self.samples["terminal"][index, :] = done

    def sample_minibatch(self, minibatch_size):
        if self.num_stored == 0:
            raise ValueError("Memory is empty, cannot sample.")

        actual_minibatch_size = min(minibatch_size, self.num_stored)

        total_priority = np.sum(np.abs(self.priorities[: self.num_stored]))
        if total_priority == 0:
            total_priority = 1.0  

        probabilities = np.random.uniform(0, total_priority, actual_minibatch_size)
        indices = []
        segment_sums = [0]  
        current_sum = 0

        for i in range(self.num_stored):
            current_sum += np.abs(self.priorities[i])
            segment_sums.append(current_sum)
            if (
                len(indices) < actual_minibatch_size
                and current_sum > probabilities[len(indices)]
            ):
                indices.append(i)
            if len(indices) == actual_minibatch_size:
                break

        while len(indices) < actual_minibatch_size:
            temp_indices = []
            for i in range(self.num_stored):
                if i + 1 < len(segment_sums) and len(
                    temp_indices
                ) < actual_minibatch_size - len(indices):
                    if (
                        segment_sums[i + 1]
                        > probabilities[len(indices) + len(temp_indices)]
                    ):
                        temp_indices.append(i)
                    if len(temp_indices) + len(indices) == actual_minibatch_size:
                        break

            indices.extend(temp_indices)

        indices = np.array(indices)

        s = self.samples["obs"][indices % self.num_stored, :].astype(
            np.float32
        )  
        a = self.samples["action"][indices].reshape(actual_minibatch_size)
        r = self.samples["reward"][indices].reshape((actual_minibatch_size, 1))
        done = self.samples["terminal"][indices].reshape((actual_minibatch_size, 1))

        next_indices = (indices + 1) % self.num_stored
        next_indices[done.flatten()] = (
            self.num_stored - 1
        )  
        s_next = self.samples["obs"][next_indices, :].astype(np.float32)

        p_sampled = (
            np.array([segment_sums[i + 1] - segment_sums[i] for i in indices])
            / total_priority
        )
        weights = (self.num_stored * p_sampled) ** (-self.beta)
        weights /= np.max(weights)  

        self.beta = min(self.beta + self.beta_increment_per_sampling, self.beta_end)

        return s, a, r, s_next, done, weights, indices


"""
Reinforcement learning Agent definition
"""

#Definition of the reinforcement learning agent.
class SA3CAgent(object):

    def __init__(self, actions, obs_size, **kwargs):
        self.actions = actions
        self.ddqn_time = 100
        self.ddqn_update = self.ddqn_time
        self.num_actions = len(actions)
        self.obs_size = obs_size
        self.alpha = 0.2
        self.net_learning_rate = 0.1
        self.epsilon = kwargs.get("epsilon", 1)
        self.min_epsilon = kwargs.get("min_epsilon", 0.1)
        self.gamma = kwargs.get("gamma", 0.001)
        self.minibatch_size = kwargs.get("minibatch_size", 2)
        self.epoch_length = kwargs.get("epoch_length", 100)
        self.ExpRep = kwargs.get("ExpRep", True)
        if self.ExpRep:
            self.memory = ReplayMemory(self.obs_size, kwargs.get("mem_size", 10))
        self.score = 0

        self.actor_network = SA3CNetwork(
            self.obs_size,
            self.num_actions,
            kwargs.get("hidden_size", 100),
            kwargs.get("hidden_layers", 1),
            kwargs.get("learning_rate", 0.2),
            net_name="actor",
        )
        self.q0_network = SA3CNetwork(
            self.obs_size,
            self.num_actions,
            kwargs.get("hidden_size", 100),
            kwargs.get("hidden_layers", 1),
            kwargs.get("learning_rate", 0.2),
        )
        self.q1_network = SA3CNetwork(
            self.obs_size,
            self.num_actions,
            kwargs.get("hidden_size", 100),
            kwargs.get("hidden_layers", 1),
            kwargs.get("learning_rate", 0.2),
        )
        self.v_network = SA3CNetwork(
            self.obs_size,
            1,
            kwargs.get("hidden_size", 100),
            kwargs.get("hidden_layers", 1),
            kwargs.get("learning_rate", 0.2),
        )
        self.target_v_network = SA3CNetwork(
            self.obs_size,
            1,
            kwargs.get("hidden_size", 100),
            kwargs.get("hidden_layers", 1),
            kwargs.get("learning_rate", 0.2),
        )

        self.update_target_net(
            self.target_v_network.model, self.v_network.model, self.net_learning_rate
        )

        print("Actor:", get_flops(self.actor_network.model, batch_size=1))
        self.actor_network.model.summary()
        print("q:", get_flops(self.q0_network.model, batch_size=1))
        self.q0_network.model.summary()
        print("v:", get_flops(self.target_v_network.model, batch_size=1))
        self.target_v_network.model.summary()

    def learn(self, states, actions, next_states, rewards, done):
        if self.ExpRep:
            self.memory.observe(states, actions, rewards, done)
        else:
            self.states = states
            self.next_states = next_states
            self.rewards = rewards
            self.done = done

    def update_model(self):
        if self.ExpRep:
            (states, actions, rewards, next_states, done, weights, indices) = (
                self.memory.sample_minibatch(self.minibatch_size)
            )
            weights = tf.convert_to_tensor(weights, dtype=tf.float32)
        else:
            states = self.states
            rewards = self.rewards
            next_states = self.next_states
            actions = self.actions
            done = self.done
            weights = None  
            indices = None  

        pis = self.actor_network.predict(states)
        q0s = self.q0_network.predict(states)
        q1s = self.q1_network.predict(states)

        loss = self.actor_network.model.train_on_batch(
            states, q0s, sample_weight=weights
        )

        q01s = np.minimum(q0s, q1s)
        entropic_q01s = pis * q01s - self.alpha * tf.math.xlogy(pis, pis)
        v_targets = tf.reduce_sum(entropic_q01s, axis=-1)
        self.v_network.model.fit(states, v_targets, sample_weight=weights, verbose=0)

        next_vs = self.target_v_network.predict(next_states)
        if self.ExpRep:
            q_targets = (
                rewards.reshape(q0s[range(self.minibatch_size), actions].shape)
                + self.gamma
                * (1.0 - done.reshape(q0s[range(self.minibatch_size), actions].shape))
                * next_vs[:, 0]
            )
        else:
            q_targets = rewards + self.gamma * next_vs[:, 0]
            
        q0s[range(self.minibatch_size), actions] = q_targets
        q1s[range(self.minibatch_size), actions] = q_targets
        self.q0_network.model.fit(states, q0s, sample_weight=weights, verbose=0)
        self.q1_network.model.fit(states, q1s, sample_weight=weights, verbose=0)

        if self.ExpRep:
            td_errors = np.abs(
                q0s[range(self.minibatch_size), actions] - q_targets
            )  
            transformed_errors = np.abs(td_errors) + 1e-20
            probabilities = transformed_errors / np.sum(transformed_errors)
            self.memory.update_priority(indices, probabilities)

        self.update_target_net(
            self.target_v_network.model, self.v_network.model, self.net_learning_rate
        )

        return loss

    def act(self, state):
        raise NotImplementedError

    def update_target_net(self, target_net, evaluate_net, learning_rate=1.0):
        target_weights = target_net.get_weights()
        evaluate_weights = evaluate_net.get_weights()
        average_weights = [
            (1.0 - learning_rate) * t + learning_rate * e
            for t, e in zip(target_weights, evaluate_weights)
        ]
        target_net.set_weights(average_weights)
 
    def receive_and_update_from_child(self, child_agent):
        child_actor_weights = child_agent.actor_network.model.get_weights()
        child_q0_weights = child_agent.q0_network.model.get_weights()
        child_q1_weights = child_agent.q1_network.model.get_weights()
        child_v_weights = child_agent.v_network.model.get_weights()
 
        self.actor_network.model.set_weights(child_actor_weights)
        self.q0_network.model.set_weights(child_q0_weights)
        self.q1_network.model.set_weights(child_q1_weights)
        self.v_network.model.set_weights(child_v_weights)
 
        self.update_target_net(
            self.target_v_network.model, self.v_network.model, self.net_learning_rate
        )
 
        print("Updated parent agent with child agent's parameters.")


class DefenderAgent(SA3CAgent):
    def __init__(self, actions, obs_size, **kwargs):
        super().__init__(actions, obs_size, **kwargs)

    def act(self, states):
        probs = self.actor_network.model.predict(states)[0]
        actions = np.random.choice(self.actions, size=1, p=probs)
        return actions


class AttackAgent(SA3CAgent):
    def __init__(self, actions, obs_size, **kwargs):
        super().__init__(actions, obs_size, **kwargs)

    def act(self, states):
        probs = self.actor_network.model.predict(states)[0]
        actions = np.random.choice(self.actions, size=1, p=probs)
        return actions


"""
Reinforcement learning Enviroment Definition
"""


class RLenv(data_cls):
    def __init__(
        self,
        train_test,
        train_path="datasets/KDDTrain+.csv",
        test_path="datasets/KDDTest+.csv",
        formated_train_path="nslkdd_formated_train_adv.data",
        formated_test_path="nslkdd_formated_test_adv.data",
        **kwargs
    ):
        super().__init__(
            train_test,
            train_path=train_path,
            test_path=test_path,
            formated_train_path=formated_train_path,
            formated_test_path=formated_test_path,
            **kwargs
        )
        self.data_shape = self.get_shape()
        self.batch_size = kwargs.get("batch_size", 1)
        self.iterations_episode = kwargs.get("iterations_episode", 10)
        if self.batch_size == "full":
            self.batch_size = int(self.data_shape[0] / self.iterations_episode)

    """
    _update_state: function to update the current state
    Returns:
        None
    Modifies the self parameters involved in the state:
        self.state and self.labels
    Also modifies the true labels to get learning knowledge
    """

    def _update_state(self):
        self.states, self.labels = data_cls.get_batch(self)

        self.true_labels += np.sum(self.labels).values

    """
    Returns:
        + Observation of the enviroment
    """

    def reset(self):
        self.def_true_labels = np.zeros(len(self.attack_types), dtype=int)
        self.def_estimated_labels = np.zeros(len(self.attack_types), dtype=int)
        self.att_true_labels = np.zeros(len(self.attack_names), dtype=int)

        self.state_numb = 0

        data_cls._load_df(self)  
        self.states, self.labels = data_cls.get_batch(self, self.batch_size)

        self.total_reward = 0
        self.steps_in_episode = 0
        return self.states.values

    """
    Returns:
        State: Next state for the game
        Reward: Actual reward
        done: If the game ends (no end in this case)

    In the adversarial enviroment, it's only needed to return the actual reward
    """

    def act(self, defender_actions, attack_actions, dataset_type):
        self.att_reward = np.zeros(len(attack_actions))
        self.def_reward = np.zeros(len(defender_actions))
        self.weights = np.ones(
            len(attack_actions)
        )  

        attack = [
            self.attack_types.index(self.attack_map[self.attack_names[att]])
            for att in attack_actions
        ]

        if attack[0] != 0 and defender_actions[0] == attack[0]:
            self.att_reward = -4
            self.def_reward = 4
        elif (
            attack[0] != 0
            and defender_actions[0] != 0
            and defender_actions[0] != attack[0]
        ):
            self.att_reward = 2
            self.def_reward = 2
        elif attack[0] != 0 and defender_actions[0] == 0:
            self.att_reward = 4
            self.def_reward = -4
        elif attack[0] == 0 and defender_actions[0] == 0:
            self.att_reward = -1
            self.def_reward = 1
        elif attack[0] == 0 and defender_actions[0] != 0:
            self.att_reward = 2
            self.def_reward = -2

        if dataset_type == 1:
            if attack[0] in [3, 4]:
                self.att_reward *= 2
                self.def_reward *= 2
            else:
                self.att_reward *= 1
                self.def_reward *= 1

        elif dataset_type == 2:
            if attack[0] in [2, 9]:
                self.att_reward *= 2
                self.def_reward *= 2
            else:
                self.att_reward *= 1
                self.def_reward *= 1

        elif dataset_type == 3:
            if attack[0] in [4, 7]:
                self.att_reward *= 4
                self.def_reward *= 4
            elif attack[0] in [3, 6]:
                self.att_reward *= 2
                self.def_reward *= 2
            else:
                self.att_reward *= 1
                self.def_reward *= 1

        self.def_estimated_labels += np.bincount(
            defender_actions, minlength=len(self.attack_types)
        )

        for act in attack_actions:
            self.def_true_labels[
                self.attack_types.index(self.attack_map[self.attack_names[act]])
            ] += 1

        attack_actions = attacker_agent.act(self.states)
        self.states = self.get_states(attack_actions)

        self.done = np.zeros(len(attack_actions), dtype=bool)

        return self.states, self.def_reward, self.att_reward, attack_actions, self.done

    """
    Provide the actual states for the selected attacker actions
    Parameters:
        self:
        attacker_actions: optimum attacks selected by the attacker
            it can be one of attack_names list and select random of this
    Returns:
        State: Actual state for the selected attacks
    """

    def get_states(self, attacker_actions):
        first = True
        for attack in attacker_actions:
            if first:
                minibatch = self.df[self.df[self.attack_names[attack]] == 1].sample(1)
                first = False
            else:
                minibatch = minibatch.append(
                    self.df[self.df[self.attack_names[attack]] == 1].sample(1)
                )

        self.labels = minibatch[self.attack_names]
        minibatch.drop(self.all_attack_names, axis=1, inplace=True)
        self.states = minibatch

        return self.states


def plot_confusion_matrix(
    cm, classes, normalize=False, title="Confusion matrix", cmap=plt.cm.Blues
):
    """
    This function prints and plots the confusion matrix.
    Normalization can be applied by setting `normalize=True`.
    """
    if normalize:
        cm = cm.astype("float") / cm.sum(axis=1)[:, np.newaxis]
        print("Normalized confusion matrix")
    else:
        print("Confusion matrix, without normalization")

    print(cm)

    plt.imshow(cm, interpolation="nearest", cmap=cmap)
    plt.title(title)
    plt.colorbar()
    tick_marks = np.arange(len(classes))
    plt.xticks(tick_marks, classes, rotation=45)
    plt.yticks(tick_marks, classes)

    fmt = ".2f" if normalize else "d"
    thresh = cm.max() / 2.0
    for i, j in itertools.product(range(cm.shape[0]), range(cm.shape[1])):
        plt.text(
            j,
            i,
            format(cm[i, j], fmt),
            horizontalalignment="center",
            color="white" if cm[i, j] > thresh else "black",
        )

    plt.tight_layout()
    plt.ylabel("True label")
    plt.xlabel("Predicted label")


def run_worker(
    worker_id,
    num_episodes,
    iterations_episode,
    defender_agent,
    attacker_agent,
    env_worker,
    defender_agent_worker,
    attacker_agent_worker,
    dataset_type,
):

    for epoch in range(num_episodes):
        start_time = time.time()
        att_loss = 0.0
        def_loss = 0.0
        def_total_reward_by_episode = 0
        att_total_reward_by_episode = 0
        def_loss_this_iter = 0.0
        att_loss_this_iter = 0.0
        states = env_worker.reset()

        attack_actions = attacker_agent_worker.act(states)
        states = env_worker.get_states(attack_actions)

        done = False

        attacks_list = []
        for i_iteration in range(iterations_episode):

            attacks_list.append(attack_actions[0])
            act_time = time.time()
            defender_actions = defender_agent_worker.act(states)
            next_states, def_reward, att_reward, next_attack_actions, done = (
                env_worker.act(defender_actions, attack_actions, dataset_type)
            )

            attacker_agent_worker.learn(
                states, attack_actions, next_states, att_reward, done
            )
            defender_agent_worker.learn(
                states, defender_actions, next_states, def_reward, done
            )
            act_end_time = time.time()
            if ExpRep and epoch * iterations_episode + i_iteration >= minibatch_size:
                def_loss_this_iter = defender_agent_worker.update_model()
                att_loss_this_iter = attacker_agent_worker.update_model()
                def_loss += def_loss_this_iter
                att_loss += att_loss_this_iter
            elif (
                not ExpRep
                and epoch * iterations_episode + i_iteration >= minibatch_size
            ):
                def_loss_this_iter = defender_agent_worker.update_model()
                att_loss_this_iter = attacker_agent_worker.update_model()
                def_loss += def_loss_this_iter
                att_loss += att_loss_this_iter
            update_end_time = time.time()

            states = next_states
            attack_actions = next_attack_actions

            def_total_reward_by_episode += np.sum(def_reward, dtype=np.int32)
            att_total_reward_by_episode += np.sum(att_reward, dtype=np.int32)
            
            if i_iteration % 5 == 0:
                gc.collect()
        
        try:
            lock.acquire()
            if def_total_reward_by_episode > defender_agent_worker.score and def_total_reward_by_episode > defender_agent.score:
                defender_agent.receive_and_update_from_child(defender_agent_worker)
                defender_agent.score = def_total_reward_by_episode
                defender_agent_worker.score = def_total_reward_by_episode
            if att_total_reward_by_episode > attacker_agent_worker.score and att_total_reward_by_episode > attacker_agent.score:
                attacker_agent.receive_and_update_from_child(attacker_agent_worker)
                attacker_agent.score = def_total_reward_by_episode
                attacker_agent_worker.score = def_total_reward_by_episode
        finally:
            lock.release()
            
        attacks_by_epoch.append(attacks_list)
        def_reward_chain.append(def_total_reward_by_episode)
        att_reward_chain.append(att_total_reward_by_episode)
        def_loss_chain.append(def_loss_this_iter)
        att_loss_chain.append(att_loss_this_iter)

        end_time = time.time()
        print(
            "\r\nWorkerID: {:02d}\r\n"
            "\r\n|Epoch {:03d}/{:03d}| time: {:2.2f}|\r\n"
            "|Def Loss {:4.4f} | Def Reward in ep {:03d}|\r\n"
            "|Att Loss {:4.4f} | Att Reward in ep {:03d}|".format(
                worker_id,
                (epoch + 1),
                num_episodes,
                (end_time - start_time),
                def_loss,
                def_total_reward_by_episode,
                att_loss,
                att_total_reward_by_episode,
            )
        )

        print(
            "|Def Estimated: {}| Att Labels: {}".format(
                env_worker.def_estimated_labels, env_worker.def_true_labels
            )
        )
        attack_labels_list.append(env_worker.def_true_labels)
            
        with open('training_data.csv', 'a', newline='') as csvfile:
            writer = csv.writer(csvfile)
            row = [epoch + 1, att_loss_this_iter, def_loss_this_iter, att_total_reward_by_episode, def_total_reward_by_episode]
            writer.writerow(row)


if __name__ == "__main__":
    gpus = tf.config.experimental.list_physical_devices("GPU")
    tf.config.experimental.set_memory_growth(gpus[0], True)

    dataset_type = 1
    with open('training_data.csv', 'w', newline='') as csvfile:
            writer = csv.writer(csvfile)
            writer.writerow(['Epoch', 'Attacker Loss', 'Defender Loss', 'Attacker Reward', 'Defender Reward'])
            
    if dataset_type == 1:
        dataset_train = "datasets/KDDTrain+.csv"
        dataset_test = "datasets/KDDTest+.csv"
        attack_map = {
            "normal": "normal",
            "back": "DoS",
            "land": "DoS",
            "neptune": "DoS",
            "pod": "DoS",
            "smurf": "DoS",
            "teardrop": "DoS",
            "mailbomb": "DoS",
            "apache2": "DoS",
            "processtable": "DoS",
            "udpstorm": "DoS",
            "ipsweep": "Probe",
            "nmap": "Probe",
            "portsweep": "Probe",
            "satan": "Probe",
            "mscan": "Probe",
            "saint": "Probe",
            "ftp_write": "R2L",
            "guess_passwd": "R2L",
            "imap": "R2L",
            "multihop": "R2L",
            "phf": "R2L",
            "spy": "R2L",
            "warezclient": "R2L",
            "warezmaster": "R2L",
            "sendmail": "R2L",
            "named": "R2L",
            "snmpgetattack": "R2L",
            "snmpguess": "R2L",
            "xlock": "R2L",
            "xsnoop": "R2L",
            "worm": "R2L",
            "buffer_overflow": "U2R",
            "loadmodule": "U2R",
            "perl": "U2R",
            "rootkit": "U2R",
            "httptunnel": "U2R",
            "ps": "U2R",
            "sqlattack": "U2R",
            "xterm": "U2R",
        }
        attack_types = ["normal", "DoS", "Probe", "R2L", "U2R"]
        col_names = [
            "duration",
            "protocol_type",
            "service",
            "flag",
            "src_bytes",
            "dst_bytes",
            "land_f",
            "wrong_fragment",
            "urgent",
            "hot",
            "num_failed_logins",
            "logged_in",
            "num_compromised",
            "root_shell",
            "su_attempted",
            "num_root",
            "num_file_creations",
            "num_shells",
            "num_access_files",
            "num_outbound_cmds",
            "is_host_login",
            "is_guest_login",
            "count",
            "srv_count",
            "serror_rate",
            "srv_serror_rate",
            "rerror_rate",
            "srv_rerror_rate",
            "same_srv_rate",
            "diff_srv_rate",
            "srv_diff_host_rate",
            "dst_host_count",
            "dst_host_srv_count",
            "dst_host_same_srv_rate",
            "dst_host_diff_srv_rate",
            "dst_host_same_src_port_rate",
            "dst_host_srv_diff_host_rate",
            "dst_host_serror_rate",
            "dst_host_srv_serror_rate",
            "dst_host_rerror_rate",
            "dst_host_srv_rerror_rate",
            "labels",
            "dificulty",
        ]
        formated_train_path = "nslkdd_formated_test_adv.data"
        formated_test_path = "nslkdd_formated_train_adv.data"
    elif dataset_type == 2:
        dataset_train = "datasets/UNSWtrain.csv"
        dataset_test = "datasets/UNSWtest.csv"
        attack_map = {
            "Normal": "normal",
            "Reconnaissance": "Probe",
            "Backdoor": "Backdoor",
            "DoS": "DoS",
            "Exploits": "Exploits",
            "Analysis": "Analysis",
            "Fuzzers": "Fuzzers",
            "Worms": "Worms",
            "Shellcode": "Shellcode",
            "Generic": "Generic",
        }
        attack_types = [
            "normal",
            "Probe",
            "Backdoor",
            "DoS",
            "Exploits",
            "Analysis",
            "Fuzzers",
            "Worms",
            "Shellcode",
            "Generic",
        ]
        col_names = [
            "id",
            "dur",
            "proto",
            "service",
            "state",
            "spkts",
            "dpkts",
            "sbytes",
            "dbytes",
            "rate",
            "sttl",
            "dttl",
            "sload",
            "dload",
            "sloss",
            "dloss",
            "sinpkt",
            "dinpkt",
            "sjit",
            "djit",
            "swin",
            "stcpb",
            "dtcpb",
            "dwin",
            "tcprtt",
            "synack",
            "ackdat",
            "smean",
            "dmean",
            "trans_depth",
            "response_body_len",
            "ct_srv_src",
            "ct_state_ttl",
            "ct_dst_ltm",
            "ct_src_dport_ltm",
            "ct_dst_sport_ltm",
            "ct_dst_src_ltm",
            "is_ftp_login",
            "ct_ftp_cmd",
            "ct_flw_http_mthd",
            "ct_src_ltm",
            "ct_srv_dst",
            "is_sm_ips_ports",
            "attack_cat",
            "label",
        ]
        formated_train_path = "unswnb15_formated_train_adv.data"
        formated_test_path = "unswnb15_formated_test_adv.data"
    elif dataset_type == 3:
        dataset_train = "datasets\CICIDStrain.csv"
        dataset_test = "datasets\CICIDStrain.csv"
        attack_map = {
            "Benign": "normal",
            "DDoS": "DoS",
            "PortScan": "Probe",
            "Bot": "Bot",
            "Infiltration": "Inf",
            "Brute Force XSS": "Brute Force",
            "Web Attack SQL Injection": "Web Attack",
            "Web Attack XSS": "Web Attack",
            "FTP-Patator": "Brute Force",
            "SSH-Patator": "Brute Force",
            "DosGE": "DoS",
            "DoSHu": "DoS",
            "DoSSH": "DoS",
            "DoSSL": "DoS",
            "Heart": "Vulnerability",
        }
        attack_types = [
            "normal",
            "DoS",
            "Probe",
            "Bot",
            "Inf",
            "Brute Force",
            "Web Attack",
            "Vulnerability",
        ]
        formated_train_path = "cicids2018_formated_train_adv.data"
        formated_test_path = "cicids2018_formated_test_adv.data"

    lock = threading.Lock()

    batch_size = MS
    minibatch_size = MS
    ExpRep = expFlag
    if not ExpRep:
        minibatch_size = 1
    num_episodes = NE
    iterations_episode = IE

    """
    Definition for the defensor agent.
    """
    env = RLenv(
        "train",
        train_path=dataset_train,
        test_path=dataset_test,
        formated_train_path=formated_train_path,
        formated_test_path=formated_test_path,
        batch_size=batch_size,
        attack_map=attack_map,
        attack_types=attack_types,
        col_names=col_names,
        dataset_type=dataset_type,
        iterations_episode=iterations_episode,
    )

    obs_size = env.data_shape[1] - len(env.all_attack_names)

    defender_valid_actions = list(
        range(len(env.attack_types))
    )  
    defender_num_actions = len(defender_valid_actions)

    def_epsilon = 1  
    min_epsilon = 0.01  
    def_gamma = 0.001
    def_decay_rate = 0.99

    def_hidden_size = 150
    def_hidden_layers = 3

    def_learning_rate = 0.2

    defender_agent = DefenderAgent(
        defender_valid_actions,
        obs_size,
        epoch_length=iterations_episode,
        epsilon=def_epsilon,
        min_epsilon=min_epsilon,
        decay_rate=def_decay_rate,
        gamma=def_gamma,
        hidden_size=def_hidden_size,
        hidden_layers=def_hidden_layers,
        minibatch_size=minibatch_size,
        mem_size=100,
        learning_rate=def_learning_rate,
        ExpRep=ExpRep,
    )

    attack_valid_actions = list(range(len(env.attack_names)))
    attack_num_actions = len(attack_valid_actions)

    att_epsilon = 1
    min_epsilon = 0.82  

    att_gamma = 0.001
    att_decay_rate = 0.99

    att_hidden_layers = 2
    att_hidden_size = 100

    att_learning_rate = 0.2

    attacker_agent = AttackAgent(
        attack_valid_actions,
        obs_size,
        epoch_length=iterations_episode,
        epsilon=att_epsilon,
        min_epsilon=min_epsilon,
        decay_rate=att_decay_rate,
        gamma=att_gamma,
        hidden_size=att_hidden_size,
        hidden_layers=att_hidden_layers,
        minibatch_size=minibatch_size,
        mem_size=100,
        learning_rate=att_learning_rate,
        ExpRep=ExpRep,
    )

    att_reward_chain = []
    def_reward_chain = []
    att_loss_chain = []
    def_loss_chain = []
    def_total_reward_chain = []
    att_total_reward_chain = []
    attacks_by_epoch = []
    attack_labels_list = []

    workers = []
    num_workers = 1
    for i in range(num_workers):
        env_worker = RLenv(
            "train",
            train_path=dataset_train,
            test_path=dataset_test,
            formated_train_path=formated_train_path,
            formated_test_path=formated_test_path,
            batch_size=batch_size,
            attack_map=attack_map,
            attack_types=attack_types,
            col_names=col_names,
            dataset_type=dataset_type,
            iterations_episode=iterations_episode,
        )

        defender_valid_actions = list(range(len(env_worker.attack_types)))
        defender_num_actions = len(defender_valid_actions)

        defender_agent_worker = DefenderAgent(
            defender_valid_actions,
            obs_size,
            epoch_length=iterations_episode,
            epsilon=def_epsilon,
            min_epsilon=min_epsilon,
            decay_rate=def_decay_rate,
            gamma=def_gamma,
            hidden_size=def_hidden_size,
            hidden_layers=def_hidden_layers,
            minibatch_size=minibatch_size,
            mem_size=100,
            learning_rate=def_learning_rate,
            ExpRep=ExpRep,
        )

        attack_valid_actions = list(range(len(env_worker.attack_names)))
        attack_num_actions = len(attack_valid_actions)

        attacker_agent_worker = AttackAgent(
            attack_valid_actions,
            obs_size,
            epoch_length=iterations_episode,
            epsilon=att_epsilon,
            min_epsilon=min_epsilon,
            decay_rate=att_decay_rate,
            gamma=att_gamma,
            hidden_size=att_hidden_size,
            hidden_layers=att_hidden_layers,
            minibatch_size=minibatch_size,
            mem_size=100,
            learning_rate=att_learning_rate,
            ExpRep=ExpRep,
        )
        worker = threading.Thread(
            target=run_worker,
            args=(
                i,
                num_episodes,
                iterations_episode,
                defender_agent,
                attacker_agent,
                env_worker,
                defender_agent_worker,
                attacker_agent_worker,
                dataset_type,
            ),
        )
        workers.append(worker)

    for worker in workers:
        worker.start()

    for worker in workers:
        worker.join()

    if not os.path.exists("models"):
        os.makedirs("models")
    defender_agent.actor_network.model.save_weights(
        "models/defender_agent_model.h5", overwrite=True
    )
    with open("models/defender_agent_model.json", "w") as outfile:
        json.dump(defender_agent.actor_network.model.to_json(), outfile)

    formated_test_path = "formated_test_adv.data"

    with open("models/defender_agent_model.json", "r") as jfile:
        model = model_from_json(json.load(jfile))
    model.load_weights("models/defender_agent_model.h5")

    model.compile(loss=SA3C_loss, optimizer="sgd")

    env_test = RLenv(
        "test",
        formated_test_path=formated_test_path,
        batch_size=batch_size,
        attack_map=attack_map,
        attack_types=attack_types,
        col_names=col_names,
        dataset_type=dataset_type,
    )

    total_reward = 0

    true_labels = np.zeros(len(env_test.attack_types), dtype=int)
    estimated_labels = np.zeros(len(env_test.attack_types), dtype=int)
    estimated_correct_labels = np.zeros(len(env_test.attack_types), dtype=int)

    states, labels = env_test.get_full()

    columns_to_drop = [key for key in attack_map if key in states.columns]
    states = states.drop(columns=columns_to_drop)

    start_time = time.time()
    q = model.predict(states)
    actions = np.argmax(q, axis=1)
    end_time = time.time()
    print("predit time:", end_time - start_time)

    maped = []
    for indx, label in labels.iterrows():
        maped.append(env_test.attack_types.index(env_test.attack_map[label.idxmax()]))

    labels, counts = np.unique(maped, return_counts=True)
    true_labels[labels] += counts

    for indx, a in enumerate(actions):
        estimated_labels[a] += 1
        if a == maped[indx]:
            total_reward += 1
            estimated_correct_labels[a] += 1

    action_dummies = pd.get_dummies(actions)
    posible_actions = np.arange(len(env_test.attack_types))
    for non_existing_action in posible_actions:
        if non_existing_action not in action_dummies.columns:
            action_dummies[non_existing_action] = np.uint8(0)
    labels_dummies = pd.get_dummies(maped)

    normal_f1_score = f1_score(labels_dummies[0].values, action_dummies[0].values)
    dos_f1_score = f1_score(labels_dummies[1].values, action_dummies[1].values)
    probe_f1_score = f1_score(labels_dummies[2].values, action_dummies[2].values)
    r2l_f1_score = f1_score(labels_dummies[3].values, action_dummies[3].values)
    u2r_f1_score = f1_score(labels_dummies[4].values, action_dummies[4].values)

    Accuracy = [
        normal_f1_score,
        dos_f1_score,
        probe_f1_score,
        r2l_f1_score,
        u2r_f1_score,
    ]
    Mismatch = estimated_labels - true_labels

    acc = float(100 * total_reward / len(states))
    print(
        "\r\nTotal reward: {} | Number of samples: {} | Accuracy = {:.2f}%".format(
            total_reward, len(states), acc
        )
    )
    outputs_df = pd.DataFrame(
        index=env_test.attack_types,
        columns=["Estimated", "Correct", "Total", "F1_score"],
    )
    for indx, att in enumerate(env_test.attack_types):
        outputs_df.iloc[indx].Estimated = estimated_labels[indx]
        outputs_df.iloc[indx].Correct = estimated_correct_labels[indx]
        outputs_df.iloc[indx].Total = true_labels[indx]
        outputs_df.iloc[indx].F1_score = Accuracy[indx] * 100
        outputs_df.iloc[indx].Mismatch = abs(Mismatch[indx])

    print(outputs_df)

    aggregated_data_test = np.array(maped)

    print("Performance measures on Test data")
    print("Accuracy =  {:.4f}".format(accuracy_score(aggregated_data_test, actions)))
    print(
        "F1 =  {:.4f}".format(
            f1_score(aggregated_data_test, actions, average="weighted")
        )
    )
    print(
        "Precision_score =  {:.4f}".format(
            precision_score(aggregated_data_test, actions, average="weighted")
        )
    )
    print(
        "recall_score =  {:.4f}".format(
            recall_score(aggregated_data_test, actions, average="weighted")
        )
    )

    cnf_matrix = confusion_matrix(aggregated_data_test, actions)
    np.set_printoptions(precision=2)
    plt.figure()
    plot_confusion_matrix(
        cnf_matrix,
        classes=env.attack_types,
        normalize=True,
        title="Normalized confusion matrix",
    )
    plt.savefig("confusion_matrix_adversarial.png", dpi=1000)
